# Supplementary material for: A syntelog-based pan-genome provides insights into rice domestication and de-domestication
Source: Genome Biol. 2023 Aug 3;24:179. doi: 10.1186/s13059-023-03017-5 (PMC10401782; doi:10.1186/s13059-023-03017-5)
Supplement: Supplementary file 2 — Additional file 2: Table S1. Meta information of 75 rice genome assemblies used in this study. Table S2. Haplotype divergence between XI and GJ for domestication and improvement genes. Table S3. Putative introgression blocks identified by haplotype divergence between GJ and XI and validation by phylogeny and ABBA-BABA tests. Table S4. Gene functional enrichment in final putative introgression blocks. Table S5. Cloned genes in the putative introgression blocks. Table S6. Structural variations between each pair of weedy and cultivated accessions in agronomy-related gene. [file 13059_2023_3017_MOESM2_ESM.xlsx]

## Sheet: Table S1
Table S1 Meta information of 75 rice genome assemblies used in this study.
Eco-type	ID	Subspecies	Group	Pericarp Color	Location	HiFi Depth (×)	Reads N50 (kb)	NLR number	Source	Platform	Other Name
Outgroup	CG14	Outgroup	Outgroup	White	NA			/	Qin et al., 2021, Cell	Pacbio CLR	/
wild	CW03	Or4	Or4	Red	Cambodia			477	Shang et al., 2022, Cell Res.	Nanopore	/
wild	W2014	Or4	Or4	Red	India			452	Ma et al., 2020, PJ	Pacbio CLR	/
wild	CW15	Or3	Or3	Red	Laos			491	Shang et al., 2022, Cell Res.	Nanopore	/
wild	CW18	Or3	Or3	Red	China			476	Shang et al., 2022, Cell Res.	Nanopore	/
cultivar	IRGC12485	GJ	aromatic	White	India			478	Zhou et al., 2020, Sci. Data	Pacbio CLR	ARC 10497; d00c1e13.0
cultivar	DomSufid	GJ	aromatic	White	Iran			490	Choi et al., 2020, GB	Nanopore	Dom Sufid
cultivar	Basmati334	GJ	aromatic	White	Pakistan			505	Choi et al., 2020, GB	Nanopore	Basmati 334
cultivar	Basmati1	GJ	aromatic	White	NA			496	Qin et al., 2021, Cell	Pacbio CLR	Basmati1
cultivar	IRGC19961	GJ	trp	White	Indonesia			510	Zhou et al., 2020, Sci. Data	Pacbio CLR	KETAN NANGKA; IRIS313-10841
cultivar	JHU	GJ	trp	White	USA			491	Andrew et al., 2020, Plos One	Nanopore	Carolina Gold Select
cultivar	Lemont	GJ	trp	White	USA			502	Qin et al., 2021, Cell	Pacbio CLR	Lemont; 9f782e9e.0; CX77
cultivar	Azucena	GJ	trp	White	Philippines			505	Zhou et al., 2020, Sci. Data	Pacbio CLR	IRGC135833; 08de34ee.0
cultivar	NamRoo	GJ	subtrp	White	NA			491	Qin et al., 2021, Cell	Pacbio CLR	NAMROO
cultivar	IRGC80273	GJ	subtrp	White	Laos			506	Zhou et al., 2020, Sci. Data	Pacbio CLR	CHAO MEO; IRIS313-12029
cultivar	02428	GJ	tmp	White	China			509	Qin et al., 2021, Cell	Pacbio CLR	02428
cultivar	DHX2	GJ	tmp	White	China			506	Qin et al., 2021, Cell	Pacbio CLR	DaoHuaXiang2
cultivar	SN265	GJ	tmp	White	China			504	Li et al., 2018, GB	Pacbio CLR	Shennong 265; Chennong264; CX14
cultivar	ZH11	GJ	tmp	White	China			509	Qin et al., 2021, Cell	Pacbio CLR	ZhongHua11
cultivar	Kosh	GJ	tmp	White	Japan			506	Qin et al., 2021, Cell	Pacbio CLR	Koshihikari; 20a4c97d.0
cultivar	Kitaake	GJ	tmp	White	Japan			518	Jain et al., 2019, BMC Genomics	Pacbio CLR	KitaakeX
cultivar	KY131	GJ	tmp	White	Japan			522	Qin et al., 2021, Cell	Pacbio CLR	KongYu131
cultivar	IRGSPv2	GJ	tmp	White	Japan			517	IRGSP, 2005, Nature	NGS	Nipponbare
weedy	18WR-118	GJ	tmp	Red	Korea	31.5789	15.7	520	this study	Pacbio CCS	/
weedy	YCW03	GJ	tmp	Red	China	27.1053	18.9	518	this study	Pacbio CCS	/
weedy	13-65	GJ	tmp	Red	Italy	21.5789	17.9	511	this study	Pacbio CCS	/
weedy	WR04-6	GJ	tmp	Red	China			521	Sun et al., 2019, MP	Pacbio CLR	/
cultivar	LJ	GJ	tmp	Red	China			499	Qin et al., 2021, Cell	Pacbio CLR	LiJiangXinTuanHeiGu
wild	CW11	Or2	Or2	Red	Bangladesh			487	Shang et al., 2022, Cell Res.	Nanopore	/
wild	IRGC106162	Or2	Or2	Red	Laos			478	Xie et al., 2020, SCLS	Pacbio CLR	/
wild	CW37	Or2	Or2	Red	Burma			474	Shang et al., 2022, Cell Res.	Nanopore	/
wild	CW33	Or2	Or2	Red	Laos			475	Shang et al., 2022, Cell Res.	Nanopore	/
wild	CW06	Or1	Or1	Red	Burma			481	Shang et al., 2022, Cell Res.	Nanopore	/
wild	CW10	Or1	Or1	Red	Thailand			495	Shang et al., 2022, Cell Res.	Nanopore	/
wild	CW07	Or1	Or1	Red	Nepal			495	Shang et al., 2022, Cell Res.	Nanopore	/
cultivar	N22	aus	aus	White	NA			497	Qin et al., 2021, Cell	Pacbio CLR	/
weedy	18XHB-49	aus	aus	Red	India	31.5789	16.4	500	this study	Pacbio CCS	/
weedy	PI653439	aus	aus	Red	USA	39.7368	15.1	483	this study	Pacbio CCS	/
cultivar	IRGC34749	aus	aus	Red	Bangladesh			497	Zhou et al., 2020, Sci. Data	Pacbio CLR	NATEL BORO; IRIS313-11163
cultivar	TM	XI	XI2	Red	Madagascar			502	Qin et al., 2021, Cell	Pacbio CLR	TSIPALA MENAHAR::IRGC 69979; IRIS313-11794
cultivar	IRGC52339	XI	XI2	Red	India			498	Zhou et al., 2020, Sci. Data	Pacbio CLR	LARHA MUGAD; IRIS313-8568
weedy	18XHB-83	XI	XI2	Red	Sri Lanka	31.3158	16.5	496	this study	Pacbio CCS	/
cultivar	IRGC26624	XI	XI3	White	Bangladesh			492	Zhou et al., 2020, Sci. Data	Pacbio CLR	GOBOL SAIL (BALAM); IRIS313-10985
cultivar	IRGC65972	XI	XI3	White	Thailand			517	Zhou et al., 2020, Sci. Data	Pacbio CLR	KHAO YAI GUANG; IRIS313-11708
cultivar	Tumba	XI	XI3	White	Indonesia			499	Qin et al., 2021, Cell	Pacbio CLR	TUMBA::IRGC 66681; IRIS313-9188
cultivar	IRGC81487	XI	XI3	White	Indonesia			521	Zhou et al., 2020, Sci. Data	Pacbio CLR	LIMA; IRIS313-12048
weedy	YZ-2	XI	XI3	Red	China	45	14.4	511	this study	Pacbio CCS	/
cultivar	Tetep	XI	XI3	White	USA			506	Wang et al., 2019, PNAS	Pacbio CLR	/
weedy	PI653432	XI	XI3	Red	USA	37.3684	16.1	505	this study	Pacbio CCS	/
cultivar	D62	XI	XI1A	White	China			502	Qin et al., 2021, Cell	Pacbio CLR	D62B
cultivar	NJ11	XI	XI1A	White	China	26.5789	19.7	490	this study	Pacbio CCS	Nanjing11; B059
weedy	CX3	XI	XI1A	Red	China	38.1579	21	502	this study	Pacbio CCS	/
weedy	CX20	XI	XI1A	Red	China	30.5263	13.8	504	this study	Pacbio CCS	/
cultivar	FS32	XI	XI1A	White	NA			497	Qin et al., 2021, Cell	Pacbio CLR	FS-32B
cultivar	DG	XI	XI1A	White	China			494	Qin et al., 2021, Cell	Pacbio CLR	Digu
cultivar	CN1	XI	XI1A	White	China			504	Qin et al., 2021, Cell	Pacbio CLR	Chuangnong1B
cultivar	G46	XI	XI1A	White	China			498	Qin et al., 2021, Cell	Pacbio CLR	Gang46; CX10
cultivar	ZS97	XI	XI1A	White	China			500	Song et al., 2018, MP	Pacbio CLR	ZhenShan97
cultivar	II32	XI	XI1A	White	China			509	Qin et al., 2021, Cell	Pacbio CLR	II32B
cultivar	YX1	XI	XI1B	White	China			499	Qin et al., 2021, Cell	Pacbio CLR	YiXiang1B
cultivar	G8	XI	XI1B	White	China			511	Qin et al., 2021, Cell	Pacbio CLR	Guang8B
cultivar	IR64	XI	XI1B	White	IRRI			500	Qin et al., 2021, Cell	Pacbio CLR	/
weedy	18XHB-57	XI	XI1B	Red	Cambodia	28.1579	17.5	496	this study	Pacbio CCS	/
cultivar	Y58S	XI	XI1B	White	China			500	Qin et al., 2021, Cell	Pacbio CLR	/
cultivar	J4115	XI	XI1B	White	China			518	Qin et al., 2021, Cell	Pacbio CLR	Jing4155S
cultivar	IRGC53418	XI	XI1B	White	India			527	Zhou et al., 2020, Sci. Data	Pacbio CLR	PR 106; IRIS313-11480
cultivar	9311	XI	XI1B	White	China			483	Qin et al., 2021, Cell	Pacbio CLR	/
cultivar	WSSM	XI	XI1B	White	China			500	Qin et al., 2021, Cell	Pacbio CLR	WuShanSiMiao
cultivar	S548	XI	XI1B	White	China			506	Qin et al., 2021, Cell	Pacbio CLR	Shuhui548
cultivar	R498	XI	XI1B	White	China			508	Du et al., 2017, NC	Pacbio CLR	ShuHui498
cultivar	Y3551	XI	XI1B	White	China			491	Qin et al., 2021, Cell	Pacbio CLR	YiHui3551
cultivar	G630	XI	XI1B	White	Guyana			520	Qin et al., 2021, Cell	Pacbio CLR	Gui630
cultivar	FH838	XI	XI1B	White	China			532	Qin et al., 2021, Cell	Pacbio CLR	Fuhui838
cultivar	R527	XI	XI1B	White	China			528	Qin et al., 2021, Cell	Pacbio CLR	Shuhui527
cultivar	MH63	XI	XI1B	White	China			521	Song et al., 2018, MP	Pacbio CLR	MingHui63

## Sheet: Table S2
Table S2 Haplotype divergence between XI and GJ for domestication and improvement genes.
Quantitative trait locus	Trait	Gene ID	Haplotype divergence	putative introgression region
Domestication genes
qSH1	Shattering	Os01g0848400	0.3837	Yes
sh4	Shattering	Os04g0670900	0.1554	Yes
An-1	Awn length	Os04g0350700	0.8859	Yes
An-2/LABA1	Awn length	Os04g0518800	0.5445	Yes
GAD1/RAE2	Awn length	Os08g0485500	0.1098	Yes
Bh4	Hull color	Os04g0460000	0.1869	Yes
Rc	Pericarp color	Os07g0211500	0.8032	Yes
OsLG1	Panicle shape and ligule development	Os04g0656500	0.4076	No
GW5/GSE5/qSW5	Grain width	Os05g0187500	0.875	Yes
Prog1	Tiller angle	Os07g0153600	0.025	Yes
Improvement genes
IPA1/OsSPL14/WFP	Plant architecture	Os08g0509600	0.2685	Yes
DEP1	Dense and erect panicle	Os09g0441900	1	No
TAC1	Tiller angle	Os09g0529300	0.9304	No
GW2	Grain width	Os02g0244100	0.1152	No
GS5	Grain length and width	Os05g0158500	0.913	No
GW6a	Grain length	Os06g0650300	0.925	No
TGW6	Grain weight	Os06g0623700	0.962	No
GL7/GW7	Grain length and width	Os07g0603300	0.9544	No
GLW7	Grain length	Os07g0505200	0.2152	No
GW8	Grain width	Os08g0531600	0.9761	No
Hd3a	Heading date	Os06g0157700	0.6304	No
Ghd7	Heading date	Os07g0261200	0.963	No
Ghd8	Heading date	Os08g0174500	0.9837	No
Hd1	Heading date	Os06g0275000	0.9794	No
Sd1	Plant height	Os01g0883800	0.9402	No
Tms5	Thermosensitive male sterility	Os02g0214300	0.7761	No
TT1	Thermotolerance	Os03g0387100	0.0673	No
NRT1.1B	Nitrate uptake	Os10g0554200	0.9772	No
Dro1	Deeper rooting	Os09g0439800	0.85	No
Chalk5	Grain quality	Os05g0156900	0.9326	No
Waxy	Grain quality	Os06g0133000	0.7261	No
*, gene list was from Chen et al., 2019.

## Sheet: Table S3
Table S3 Putative introgression blocks identified by haplotype divergence between GJ and XI and validation by phylogeny and ABBA-BABA tests
Block	Chr	SG start	SG end	Start position *	End position	Length (kb)	Domestication-related genes	Support flow from GJ to XI ?	GJ-XI nested within a same progenitor wild group ?	GJ-XI progenitor wild group	aus-GJ clustered >	aus-XI clustered ?	aus progenitor wild group	T1	T2	T3	T4	T5	T6	FINAL introgression block (supported by phylogeny or ABBA-BABA)
1#3	chr01	SG0000162	SG0000191	1146105	1354731	208.627		yes	yes	Or3	no	no	Or4	no	yes	yes	yes	yes	no
1#1	chr01	SG0001030	SG0001137	7903813	8755031	851.219		yes	yes	Or3	no	no	Or1	no	yes	yes	yes	yes	no
1#4	chr01	SG0002286	SG0002306	21041870	21200968	159.099		yes	yes	Or3	no	no	Or3	no	yes	yes	yes	yes	yes
1#2	chr01	SG0002801	SG0002828	25722855	25996756	273.902		yes	yes	Or3	yes	yes	Or3	no	yes	yes	yes	yes	yes
1#8	chr01	SG0002870	SG0002882	26364766	26434327	69.562		yes	yes	Or3	yes	yes	Or3	no	yes	yes	yes	yes	yes
1#6	chr01	SG0002884	SG0002895	26454028	26578000	123.973		yes	yes	Or3	yes	yes	Or3	no	yes	yes	yes	yes	yes
1#9	chr01	SG0004080	SG0004090	35885261	35938531	53.271		no	no	/	/	/	/	no	no	no	no	no	no	NO
1#7	chr01	SG0004151	SG0004161	36420218	36516613	96.396	qSH1	no	no	/	/	/	/	no	no	no	no	no	no	NO
1#5	chr01	SG0004993	SG0005012	42757831	42882565	124.735		yes	yes	Or3	no	no	Or1	no	yes	yes	yes	yes	yes
2#3	chr02	SG0005220	SG0005263	1116160	1351187	235.028		yes	yes	Or3	no	no	Or1	no	yes	yes	yes	yes	yes
2#1	chr02	SG0005284	SG0005364	1450233	2036524	586.292		yes	yes	Or3	yes	yes	Or3	no	yes	yes	yes	yes	no
2#2	chr02	SG0005523	SG0005577	3279687	3705043	425.357		yes	yes	Or3	no	no	Or1	no	yes	yes	yes	yes	no
2#7	chr02	SG0005619	SG0005628	4103724	4146888	43.165		yes	yes	Or3	yes	yes	Or3	no	yes	yes	yes	yes	no
2#5	chr02	SG0005741	SG0005750	5014837	5066320	51.484		yes	yes	Or3	no	no	Or1	no	yes	yes	yes	yes	no
2#6	chr02	SG0007339	SG0007348	21410976	21455321	44.346		no	no	/	/	/	/	no	no	no	no	no	no	NO
2#4	chr02	SG0007514	SG0007532	22885397	23047122	161.726		yes	yes	Or3	no	no	Or1	no	no	yes	yes	yes	no
3#5	chr03	SG0009128	SG0009154	4637	220621	215.985	OsG; qLTG3-1	yes	yes	Or3	yes	yes	Or3	no	no	no	no	no	no
3#12	chr03	SG0009690	SG0009700	4194390	4262497	68.108		no	no	/	/	/	/	no	no	no	no	no	no	NO
3#11	chr03	SG0009958	SG0009968	6264929	6351911	86.983		yes	yes	Or3	no	no	Or1	no	yes	yes	no	no	no
3#4	chr03	SG0010346	SG0010382	9557921	9798680	240.76		yes	yes	Or3	no	no	Or1	no	yes	yes	no	no	no
3#2	chr03	SG0010754	SG0010800	12765974	13200257	434.284		yes	yes	Or3	yes	yes	Or3	no	yes	yes	yes	yes	no
3#1	chr03	SG0012040	SG0012102	25843653	26385324	541.672		yes	yes	Or3	yes	yes	Or3	no	yes	yes	yes	yes	yes
3#10	chr03	SG0012336	SG0012351	28548725	28637584	88.86		yes	yes	Or3	no	no	Or1	no	yes	yes	yes	yes	no
3#8	chr03	SG0012434	SG0012448	29313248	29425159	111.912		yes	yes	Or3	no	no	Or1	no	yes	yes	yes	no	no
3#9	chr03	SG0012620	SG0012634	30815941	30921496	105.556		no	no	/	/	/	/	no	no	yes	yes	yes	no
3#7	chr03	SG0012821	SG0012842	32354344	32472203	117.86		yes	yes	Or3	no	no	Or1	no	yes	yes	yes	yes	no
3#3	chr03	SG0012998	SG0013044	33513238	33812423	299.186		yes	yes	Or3	no	no	Or1	no	yes	yes	yes	yes	no
3#6	chr03	SG0013218	SG0013249	34957369	35154462	197.094		yes	yes	Or3	no	no	Or4	no	yes	yes	yes	yes	no
4#5	chr04	SG0013577	SG0013597	1381680	1656267	274.588		no	no	/	/	/	/	no	no	no	no	no	no	NO
4#2	chr04	SG0014887	SG0014940	16713896	17321032	607.137	An-1	yes	yes	Or3	yes	yes	Or3	no	yes	yes	yes	yes	yes
4#8	chr04	SG0015404	SG0015423	21682955	21815914	132.96		yes	yes	Or3	yes	yes	Or3	no	yes	yes	yes	yes	yes
4#6	chr04	SG0015478	SG0015514	22267620	22477891	210.272		yes	yes	Or3	no	no	Or4	no	yes	yes	yes	yes	yes
4#9	chr04	SG0015523	SG0015534	22534894	22645411	110.518		yes	yes	Or3	no	no	Or4	no	yes	yes	yes	yes	no
4#4	chr04	SG0015550	SG0015608	22795530	23166157	370.628	Bh4	yes	yes	Or3	yes	yes	Or3	no	yes	yes	yes	yes	yes
4#7	chr04	SG0015633	SG0015646	23362471	23502535	140.065		yes	yes	Or3	yes	yes	Or3	no	no	no	no	no	no
4#13	chr04	SG0015769	SG0015779	24359394	24421910	62.517		yes	yes	Or3	yes	yes	Or3	no	no	no	no	no	no
4#1	chr04	SG0015917	SG0016123	25397111	27150577	1753.47	LABA1	yes	yes	Or3	yes	yes	Or3	no	yes	yes	yes	yes	yes
4#12	chr04	SG0016513	SG0016525	30385667	30472999	87.333		yes	yes	Or3	no	no	Or1	no	yes	yes	yes	yes	no
4#10	chr04	SG0016532	SG0016545	30518927	30628197	109.271		yes	yes	Or3	no	no	Or4	yes	yes	yes	yes	yes	no
4#11	chr04	SG0016570	SG0016581	30914717	31007342	92.626		yes	yes	Or3	yes	yes	Or3	no	yes	yes	yes	no	yes
4#3	chr04	SG0016957	SG0017015	33882172	34270787	388.616	sh4	yes	yes	Or3	yes	yes	Or3	no	no	no	no	no	no
5#7	chr05	SG0017669	SG0017678	4195928	4284920	88.993		yes	yes	Or3	no	no	Or4	no	yes	yes	yes	yes	no
5#3	chr05	SG0017781	SG0017795	5254606	5392195	137.59	GW5	yes	yes	Or3	no	no	Or1	no	yes	yes	yes	yes	no
5#8	chr05	SG0017902	SG0017912	6532607	6607656	75.05		yes	yes	Or3	no	no	Or1	no	yes	yes	yes	yes	no
5#1	chr05	SG0018136	SG0018472	9102414	13579618	4477.2		yes	yes	Or3	no	no	Or1	no	yes	yes	yes	yes	no
5#6	chr05	SG0018916	SG0018927	18106699	18201228	94.53		yes	yes	Or3	no	no	Or1	no	yes	yes	yes	yes	no
5#4	chr05	SG0019272	SG0019288	21370902	21507558	136.657		yes	yes	Or3	no	no	Or1	no	yes	yes	yes	yes	no
5#5	chr05	SG0020167	SG0020178	28077435	28181559	104.125	DWL2	no	no	/	/	/	/	no	no	no	no	no	no	NO
5#2	chr05	SG0020391	SG0020416	29618546	29814865	196.32		yes	yes	Or3	yes	yes	Or3	no	no	no	no	no	no
6#1	chr06	SG0020948	SG0021017	3656578	4065225	408.648		yes	yes	Or3	no	no	Or1	no	yes	yes	yes	yes	no
6#4	chr06	SG0021115	SG0021148	4934544	5145193	210.65		yes	yes	Or3	yes	yes	Or3	no	yes	yes	yes	yes	yes
6#3	chr06	SG0021165	SG0021189	5315268	5586901	271.634	OsC1	yes	yes	Or3	yes	yes	Or3	no	yes	yes	yes	yes	yes
6#5	chr06	SG0022649	SG0022660	21864074	21978640	114.567		yes	yes	Or3	no	no	Or1	yes	yes	yes	yes	yes	no
6#2	chr06	SG0023250	SG0023291	27622829	27971517	348.689		yes	yes	Or3	no	no	Or1	no	yes	yes	yes	yes	no
7#1	chr07	SG0024098	SG0024152	2794269	3262634	468.366	Prog1	yes	yes	Or3	yes	yes	Or3	no	yes	yes	yes	yes	yes
7#2	chr07	SG0024203	SG0024269	3646177	4104456	458.28		yes	yes	Or3	yes	yes	Or3	no	yes	yes	yes	yes	yes
7#3	chr07	SG0024359	SG0024397	4863214	5163502	300.289		yes	yes	Or3	no	no	Or1	no	yes	yes	yes	yes	no
7#4	chr07	SG0024499	SG0024525	6051325	6336799	285.475	Rc	yes	yes	Or3	yes	yes	Or3	no	yes	yes	yes	yes	yes
7#6	chr07	SG0026438	SG0026449	25753391	25845680	92.29		no	no	/	/	/	/	no	no	no	no	no	no	NO
7#5	chr07	SG0026763	SG0026791	28206994	28375023	168.03		yes	yes	Or3	yes	yes	Or3	no	yes	yes	yes	yes	yes
8#2	chr08	SG0027060	SG0027089	820033	1094621	274.589		yes	yes	Or3	yes	yes	Or3	no	no	no	no	no	no
8#3	chr08	SG0027258	SG0027275	2389922	2655052	265.131		yes	yes	Or3	no	no	Or1	no	yes	yes	yes	yes	no
8#1	chr08	SG0029290	SG0029565	23664417	25891013	2226.6	IPA1; GAD1/RAE2	yes	yes	Or3	yes	yes	Or3	no	yes	yes	yes	yes	no
9#1	chr09	SG0031131	SG0031154	13798351	14030589	232.239		yes	yes	Or3	no	no	Or4	no	yes	yes	yes	yes	no
9#4	chr09	SG0031484	SG0031493	16970269	17013384	43.116		no	no	/	/	/	/	no	no	no	no	no	no	NO
9#2	chr09	SG0031970	SG0031988	20576377	20727973	151.597		yes	yes	Or3	yes	yes	Or3	no	yes	yes	yes	yes	yes
9#3	chr09	SG0032101	SG0032123	21565892	21644463	78.572		yes	yes	Or3	yes	yes	Or3	no	yes	yes	yes	yes	yes
10#1	chr10	SG0034590	SG0034625	22237282	22516631	279.35		yes	yes	Or3	yes	yes	Or3	no	yes	yes	yes	yes	yes
11#1	chr11	SG0034775	SG0034793	540150	650313	110.164		yes	yes	Or3	yes	yes	Or3	no	no	no	no	no	no
11#2	chr11	SG0035101	SG0035110	2809657	2875780	66.124		yes	yes	Or3	yes	yes	Or3	no	no	no	no	no	no
12#3	chr12	SG0037770	SG0037798	1169929	1319656	149.728		yes	yes	Or3	no	no	Or1	no	yes	yes	yes	yes	no
12#1	chr12	SG0037956	SG0038005	2551193	2912466	361.274		yes	yes	Or3	no	no	Or4	no	yes	yes	yes	yes	no
12#2	chr12	SG0040066	SG0040100	25233485	25586068	352.584		yes	yes	Or3	yes	yes	Or3	no	yes	yes	yes	yes	yes
*, coordinates in Nipponbare genome.

## Sheet: Table S4
Table S4 Gene functional enrichment in final putative introgression blocks
Enrichment FDR	nGenes	Pathway Genes	Fold Enrichment	Pathway
7.39496e-05	31	191	3.03049	Response to auxin
7.39496e-05	132	1527	1.61406	Organic substance catabolic process
0.000214234	14	49	5.33477	Serine-type endopeptidase inhibitor activity
0.000400764	11	33	6.2239	Auxin polar transport
0.000400764	79	825	1.78796	Extracellular region
0.000400764	115	1347	1.5941	RNA binding
0.000454643	140	1736	1.50578	Catabolic process
0.000541049	62	611	1.89467	Nucleoside-triphosphatase activity
0.000541049	15	65	4.30886	Endopeptidase regulator activity
0.000595239	93	1054	1.6475	Macromolecule catabolic process
0.000595239	15	66	4.24357	Peptidase regulator activity
0.000994564	11	40	5.13472	Hormone transport
0.000994564	14	64	4.08444	Regulation of peptidase activity
0.000994564	14	63	4.14927	Regulation of endopeptidase activity
0.000994564	11	39	5.26638	Auxin transport
0.000994564	114	1398	1.52259	Chloroplast
0.000994564	117	1437	1.52024	Plastid
0.000994564	14	64	4.08444	Endopeptidase inhibitor activity
0.000994564	65	672	1.80604	Pyrophosphatase activity
0.000994564	65	683	1.77696	Hydrolase activity, acting on acid anhydrides
0.000994564	65	680	1.7848	Hydrolase activity, acting on acid anhydrides, in phosphorus-containing anhydrides
0.000994564	14	64	4.08444	Peptidase inhibitor activity
0.00142784	7	16	8.16887	Galactose catabolic process via UDP-galactose
0.00142784	64	678	1.76252	Regulation of biological quality
0.00179102	110	1363	1.50689	Non-membrane-bounded organelle
0.00179102	110	1363	1.50689	Intracellular non-membrane-bounded organelle
0.00247987	96	1163	1.54126	Proteolysis
0.00247987	13	62	3.91504	Negative regulation of peptidase activity
0.00247987	13	62	3.91504	Negative regulation of endopeptidase activity
0.00247987	13	62	3.91504	Negative regulation of proteolysis
0.00247987	50	502	1.85973	Negative regulation of cellular process
0.0025817	79	915	1.61209	Multicellular organism development
0.00262713	7	18	7.26122	Galactose catabolic process
0.00325983	24	178	2.51753	Dioxygenase activity
0.00333644	8	25	5.97495	Monosaccharide catabolic process
0.00337075	119	1534	1.44846	Organonitrogen compound biosynthetic process
0.00439208	76	889	1.59623	Organonitrogen compound catabolic process
0.00622604	96	1203	1.49001	Developmental process
0.00622604	40	389	1.91997	NcRNA processing
0.00622604	85	1035	1.53343	Anatomical structure development
0.00670279	7	21	6.2239	Hexose catabolic process
0.00736724	62	701	1.65142	Negative regulation of biological process
0.00805973	24	191	2.34618	Regulation of hydrolase activity
0.00817527	127	1701	1.39407	Metabolic pathways
0.00901565	4	6	12.4478	GTP biosynthetic process
0.00901565	4	6	12.4478	GTP metabolic process
0.00938938	111	1456	1.42346	Small molecule metabolic process
0.0106854	22	172	2.38824	GTPase activity
0.0113945	38	377	1.88203	MRNA binding
0.0114294	132	1800	1.36926	Oxidoreductase activity
0.0119058	24	198	2.26324	Small molecule catabolic process
0.0123984	15	96	2.91745	Negative regulation of hydrolase activity
0.0129779	103	1347	1.42776	Cytosol
0.0130772	139	1922	1.35035	Regulation of nucleobase-containing compound metabolic process
0.0148543	28	252	2.07463	RRNA metabolic process
0.0151273	85	1076	1.475	Multicellular organismal process
0.0151273	67	803	1.55791	Membrane-enclosed lumen
0.0151273	67	803	1.55791	Organelle lumen
0.0151273	67	803	1.55791	Intracellular organelle lumen
0.0151703	7	25	5.22808	Galactose metabolic process
0.0151703	44	470	1.74799	Structural molecule activity
0.0151703	4	7	10.6695	Oxidoreductase activity, acting on single donors with incorporation of molecular oxygen, incorporation of one atom of oxygen (internal monooxygenases or internal mixed function oxidases)
0.0158076	38	388	1.82867	External encapsulating structure
0.0160051	68	822	1.54462	RNA processing
0.0172134	27	244	2.06613	GTP binding
0.0178285	27	245	2.0577	Guanyl nucleotide binding
0.0178285	27	245	2.0577	Guanyl ribonucleotide binding
0.0187323	8	34	4.39334	Cyanoamino acid metabolism
0.0192873	37	380	1.81804	Cell wall
0.0203019	43	465	1.72663	NcRNA metabolic process
0.0204114	27	248	2.03281	RRNA processing
0.0216628	7	27	4.84081	Manganese ion transport
0.0216628	7	27	4.84081	Manganese ion transmembrane transport
0.022916	134	1881	1.33015	Regulation of RNA metabolic process
0.0247677	37	387	1.78515	Negative regulation of cellular metabolic process
0.0247677	58	690	1.56951	Peptidase activity
0.0251362	20	165	2.26324	DNA recombination
0.0251362	17	129	2.46061	Regulation of hormone levels
0.0251362	29	280	1.93386	Carbohydrate catabolic process
0.0251362	33	333	1.85035	Inorganic ion transmembrane transport
0.0251362	30	293	1.91178	Inorganic cation transmembrane transport
0.0251362	7	28	4.66793	Structural constituent of cytoskeleton
0.025281	53	619	1.59871	Nuclear lumen
0.0257432	3	4	14.0038	Mitotic intra-S DNA damage checkpoint signaling
0.0257432	24	216	2.07463	Negative regulation of cellular protein metabolic process
0.0257432	24	216	2.07463	Negative regulation of protein metabolic process
0.0262921	16	119	2.51048	Regulation of proteolysis
0.027631	60	728	1.53888	Protein catabolic process
0.027631	23	205	2.09487	Negative regulation of catalytic activity
0.027631	33	337	1.82839	Chloroplast envelope
0.028232	57	684	1.55598	Ribonucleoprotein complex
0.0321148	41	454	1.68621	Cation transport
0.0321148	23	208	2.06466	Negative regulation of molecular function
0.0321148	40	439	1.70129	ATP hydrolysis activity
0.0321148	60	734	1.5263	ATP-dependent activity
0.0340764	50	587	1.59044	System development
0.0340764	9	48	3.50095	Galactosyltransferase activity
0.0366915	14	101	2.58816	Purine nucleotide biosynthetic process
0.0366915	43	487	1.64863	Ion transmembrane transport
0.0372457	116	1625	1.33287	Organelle membrane
0.0384238	7	31	4.21619	Manganese ion transmembrane transporter activity
0.0392344	20	174	2.14617	Carboxylic ester hydrolase activity
0.0405591	15	114	2.4568	Meiotic cell cycle process
0.0433673	12	81	2.76618	Regulation of cell cycle phase transition
0.0439742	131	1881	1.30037	Transcription, DNA-templated
0.0464186	3	5	11.203	UTP biosynthetic process
0.0464186	3	5	11.203	Male meiosis II
0.0464186	19	165	2.15008	Nucleotide biosynthetic process
0.0464186	3	5	11.203	Protein glutathionylation
0.0464186	3	5	11.203	UTP metabolic process
0.0464186	131	1887	1.29623	Nucleic acid-templated transcription
0.0464186	12	82	2.73245	Glucosidase activity
0.0470459	33	353	1.74551	Cation transmembrane transport
0.0480841	35	382	1.71076	Carbohydrate derivative biosynthetic process
0.0480841	136	1973	1.28705	Regulation of cellular macromolecule biosynthetic process
0.0491367	131	1892	1.29281	RNA biosynthetic process
0.0491367	33	355	1.73568	Negative regulation of nitrogen compound metabolic process
0.0491367	46	543	1.58177	Regulation of molecular function
0.0491367	51	618	1.54087	Carbohydrate derivative metabolic process
0.0493801	13	95	2.55508	Purine ribonucleotide biosynthetic process
0.0493801	46	544	1.57886	Negative regulation of metabolic process
0.0493801	136	1977	1.28445	Regulation of macromolecule biosynthetic process
0.0493801	13	95	2.55508	Meiotic nuclear division

## Sheet: Table S5
Table S5 Cloned genes in the putative introgression blocks
SG	Block	Chr	IRGSP1.0	Cloned Name
SG0000189	1#3	chr01	Os01g0124200	APIP4
SG0000191	1#3	chr01	Os01g0124401	OsBBPI
SG0001053	1#1	chr01	Os01g0246400	ELIP
SG0001067	1#1	chr01	Os01g0248701	OsGPPS
SG0001069	1#1	chr01	Os01g0248900	OsEXPA8
SG0001089	1#1	chr01	Os01g0252900	OsZFP
SG0001092	1#1	chr01	Os01g0253300	alpha1a
SG0001095	1#1	chr01	Os01g0253600	OsRPA14
SG0001098	1#1	chr01	Os01g0254000	OsSar1c
SG0001099	1#1	chr01	Os01g0254100	ASPR1|OsTRP1
SG0001117	1#1	chr01	Os01g0256500	RAMY
SG0001122	1#1	chr01	Os01g0257300	OsRAA1
SG0001132	1#1	chr01	Os01g0259900	SAD1L
SG0002292	1#4	chr01	Os01g0557500	OsCAX1a
SG0002306	1#4	chr01	Os01g0559500	WSL
SG0002814	1#2	chr01	Os01g0642700	SDRLP-4
SG0002816	1#2	chr01	Os01g0643300	OsPIN3t
SG0002817	1#2	chr01	Os01g0643600	SGD2/HOX3
SG0002818	1#2	chr01	Os01g0643800	OsMPK16
SG0002827	1#2	chr01	Os01g0645200	Ossbf1
SG0002828	1#2	chr01	Os01g0645400	OsYUCCA1
SG0004998	1#5	chr01	Os01g0970400	p26
SG0004999	1#5	chr01	Os01g0970500	OsTFIIA&gamma;1|OsTFIIAgamma1
SG0005000	1#5	chr01	Os01g0970600	OsRH58
SG0005005	1#5	chr01	Os01g0971100	OsDi19-5
SG0005011	1#5	chr01	Os01g0971800	OsLUX|OsPCL1
SG0005220	2#3	chr02	Os02g0121300	OsCYP2|OsCyp2-P|LRT2
SG0005224	2#3	chr02	Os02g0121700	OsLIS
SG0005237	2#3	chr02	Os02g0123100	cdc2Os-2|CDKA2
SG0005257	2#3	chr02	Os02g0125300	OsBI-1
SG0005262	2#3	chr02	Os02g0125700	OsLIL3
SG0005315	2#1	chr02	Os02g0131800	Nrat1
SG0005333	2#1	chr02	Os02g0134200	OsSGL
SG0005335	2#1	chr02	Os02g0134300	OsTEF1
SG0005336	2#1	chr02	Os02g0134400	OsLASPO
SG0005342	2#1	chr02	Os02g0135200	OsMPK13|OsBIMK2
SG0005349	2#1	chr02	Os02g0135900	OsGBP
SG0005353	2#1	chr02	Os02g0136800	S22B_j
SG0005359	2#1	chr02	Os02g0137500	OsHAC703
SG0005362	2#1	chr02	Os02g0137800	RGG2
SG0005531	2#2	chr02	Os02g0161900	rubq2|Ubiqutin2
SG0005567	2#2	chr02	Os02g0167500	LowAC1
SG0005569	2#2	chr02	Os02g0167700	OsCAND1
SG0005619	2#7	chr02	Os02g0175000	OsHKT1;3
SG0005626	2#7	chr02	Os02g0175700	OsANTH3
SG0005743	2#5	chr02	Os02g0190600	OsLCY
SG0005747	2#5	chr02	Os02g0191000	NBS-Str1
SG0007517	2#4	chr02	Os02g0592300	OsPMS1
SG0007524	2#4	chr02	Os02g0593500	OsPHT2;1
SG0009130	3#5	chr03	Os03g0100030	OsG
SG0009137	3#5	chr03	Os03g0100800	OsA8
SG0009152	3#5	chr03	Os03g0103100	Ltp1
SG0009154	3#5	chr03	Os03g0103300	qLTG3-1
SG0009959	3#11	chr03	Os03g0219200	OsCSD3
SG0009966	3#11	chr03	Os03g0220100	WSL4|CUT1L|HMS1
SG0010358	3#4	chr03	Os03g0281600	osECA1
SG0010361	3#4	chr03	Os03g0281900	Rcn1|OsABCG5
SG0010369	3#4	chr03	Os03g0283100	OsGSTL2
SG0010377	3#4	chr03	Os03g0284100	OsCCT11
SG0010382	3#4	chr03	Os03g0284800	OsTOP6A3
SG0010763	3#2	chr03	Os03g0344300	OsFUG1
SG0010766	3#2	chr03	Os03g0344900	OsClp5
SG0010768	3#2	chr03	Os03g0345100	OsRad9
SG0010779	3#2	chr03	Os03g0347300	OsCW-ZF3
SG0010781	3#2	chr03	Os03g0347700	WIN1
SG0010794	3#2	chr03	Os03g0351100	OsP|OsBBX9
SG0010795	3#2	chr03	Os03g0351200	OsDVR
SG0010798	3#2	chr03	Os03g0351500	SodCc7|OsSOD1|OsCSD4
SG0012051	3#1	chr03	Os03g0661300	OsTUB8
SG0012059	3#1	chr03	Os03g0663400	OsLP|PR-5
SG0012060	3#1	chr03	Os03g0663500	TLP|PR5
SG0012063	3#1	chr03	Os03g0663800	FLOC1
SG0012064	3#1	chr03	Os03g0663900	EPAD1
SG0012078	3#1	chr03	Os03g0666100	OsGNOM1
SG0012079	3#1	chr03	Os03g0666200	OsSWAP70A
SG0012086	3#1	chr03	Os03g0667100	NH3|OsNPR3
SG0012087	3#1	chr03	Os03g0667300	OsIRT2
SG0012089	3#1	chr03	Os03g0667500	OsIRT1
SG0012102	3#1	chr03	Os03g0669000	TOGR1
SG0012346	3#10	chr03	Os03g0709100	OsUCL8
SG0012441	3#8	chr03	Os03g0723000	OsGRAS19|OsSCL7
SG0012822	3#7	chr03	Os03g0780400	OsADF2
SG0012823	3#7	chr03	Os03g0780500	OsCBSIMPDH1|OsCBSIMPDH1a|OsCBSIMPDH1b
SG0012838	3#7	chr03	Os03g0782500	OsPIL1
SG0013013	3#3	chr03	Os03g0805100	SQS
SG0013015	3#3	chr03	Os03g0805300	OsPP2A-2
SG0013033	3#3	chr03	Os03g0807600	OsSMT1-2
SG0013225	3#6	chr03	Os03g0833200	OsTRM13
SG0013226	3#6	chr03	Os03g0833300	SPL6
SG0013231	3#6	chr03	Os03g0834000	OsFEN-1b
SG0013239	3#6	chr03	Os03g0835600	OsACBP6
SG0013241	3#6	chr03	Os03g0835800	GPA3
SG0013245	3#6	chr03	Os03g0836200	OsRZ1
SG0014888	4#2	chr04	Os04g0350700	An-1
SG0014901	4#2	chr04	Os04g0352400	rFKBP65|OsFKBP65
SG0014915	4#2	chr04	Os04g0356600	SDRLK-25
SG0015406	4#8	chr04	Os04g0436100	OsACOT
SG0015479	4#6	chr04	Os04g0447100	SPH
SG0015484	4#6	chr04	Os04g0447800	OsGAD2
SG0015491	4#6	chr04	Os04g0448500	OsAP37
SG0015496	4#6	chr04	Os04g0448900	OsABA1|OSZEP1
SG0015512	4#6	chr04	Os04g0450800	RH3.2A
SG0015524	4#9	chr04	Os04g0452100	OsCRY1b
SG0015528	4#9	chr04	Os04g0452500	ZEP1
SG0015530	4#9	chr04	Os04g0452700	OsMST1
SG0015550	4#4	chr04	Os04g0455600	HN1L
SG0015561	4#4	chr04	Os04g0457000	CP24
SG0015566	4#4	chr04	Os04g0457700	OsEPF2
SG0015567	4#4	chr04	Os04g0457800	SERK2|OsSERK2
SG0015569	4#4	chr04	Os04g0458200	IIP4
SG0015573	4#4	chr04	Os04g0459000	OsABCB14
SG0015579	4#4	chr04	Os04g0460200	OsATL14
SG0015583	4#4	chr04	Os04g0460600	OsNAC2
SG0015595	4#4	chr04	Os04g0462500	GF14b|OsGF14b
SG0015601	4#4	chr04	Os04g0463400	OsVIT1
SG0015602	4#4	chr04	Os04g0463500	TDD1|OASB1
SG0015634	4#7	chr04	Os04g0467901	OsKCH2
SG0015639	4#7	chr04	Os04g0469000	OsHIPP19
SG0015644	4#7	chr04	Os04g0469800	D11
SG0015774	4#13	chr04	Os04g0488100	OsRAD21-2
SG0015778	4#13	chr04	Os04g0488700	OsOxi1
SG0015917	4#1	chr04	Os04g0508300	OsGrx|OsGrxC2;2|OsGrxC2.2
SG0015928	4#1	chr04	Os04g0509300	SHO1|OsDCL4
SG0015930	4#1	chr04	Os04g0509600	OsAMT1.1
SG0015941	4#1	chr04	Os04g0511200	EFA27|OsClo5
SG0015952	4#1	chr04	Os04g0513100	Os4BGlu14
SG0015973	4#1	chr04	Os04g0517100	Osmyb4
SG0015983	4#1	chr04	Os04g0518400	OsPAL6
SG0015986	4#1	chr04	Os04g0518800	LABA1
SG0015993	4#1	chr04	Os04g0520700	OsS40-13
SG0015996	4#1	chr04	Os04g0521100	OsPIP2;3
SG0016002	4#1	chr04	Os04g0522100	CAL2
SG0016004	4#1	chr04	Os04g0522500	OsGA2ox6
SG0016017	4#1	chr04	Os04g0524300	OsRR5
SG0016019	4#1	chr04	Os04g0524500	OsYSL13
SG0016027	4#1	chr04	Os04g0525600	OsClpP2
SG0016033	4#1	chr04	Os04g0526600	RASI
SG0016034	4#1	chr04	Os04g0526800	OsABAR1
SG0016043	4#1	chr04	Os04g0528300	OsABCG9
SG0016044	4#1	chr04	Os04g0528400	OsHUS1
SG0016060	4#1	chr04	Os04g0530900	OsGATL5
SG0016061	4#1	chr04	Os04g0531100	Rpp16|OsPBP1
SG0016064	4#1	chr04	Os04g0531400	SIT2
SG0016066	4#1	chr04	Os04g0532500	OsPLIM2b
SG0016086	4#1	chr04	Os04g0535600	OsINV2
SG0016087	4#1	chr04	Os04g0536300	OsYABBY5|OsYAB3|TOB1
SG0016088	4#1	chr04	Os04g0536500	OsSWN6
SG0016093	4#1	chr04	Os04g0537900	Glup3|OsVPE1
SG0016114	4#1	chr04	Os04g0540900	STRK1
SG0016115	4#1	chr04	Os04g0541100	GT-2
SG0016119	4#1	chr04	Os04g0541500	OsLCBK2
SG0016120	4#1	chr04	Os04g0541700	Oshox22
SG0016516	4#12	chr04	Os04g0602400	OsMT|OsMEX1
SG0016518	4#12	chr04	Os04g0602600	MPR25
SG0016523	4#12	chr04	Os04g0603200	OsRMT1
SG0016573	4#11	chr04	Os04g0610400	OsAP2-39
SG0016577	4#11	chr04	Os04g0610800	RLIN1
SG0016578	4#11	chr04	Os04g0610900	OsCTR3
SG0016579	4#11	chr04	Os04g0611200	OsCER2|OsHMS1I
SG0016960	4#3	chr04	Os04g0664400	OsARF11
SG0016965	4#3	chr04	Os04g0665200	IAMT1
SG0016966	4#3	chr04	Os04g0665400	FtsZ1
SG0016968	4#3	chr04	Os04g0665600	RLI1
SG0016994	4#3	chr04	Os04g0668900	OsIM1
SG0017006	4#3	chr04	Os04g0670500	OsCP1
SG0017010	4#3	chr04	Os04g0670900	sh4
SG0017013	4#3	chr04	Os04g0671300	PAO5
SG0017669	5#7	chr05	Os05g0170000	BC10|FC116
SG0017677	5#7	chr05	Os05g0171300	OsBT1-2
SG0017791	5#3	chr05	Os05g0187100	OsHXK7
SG0017793	5#3	chr05	Os05g0187500	GW5
SG0018148	5#1	chr05	Os05g0251400	P31comet|OsBVF1
SG0018257	5#1	chr05	Os05g0269500	OsGCS1
SG0018259	5#1	chr05	Os05g0270200	OsSUN1
SG0018289	5#1	chr05	Os05g0274200	MSH2
SG0018297	5#1	chr05	Os05g0276100	OsCHX14
SG0018303	5#1	chr05	Os05g0276500	OsEXPA3
SG0018324	5#1	chr05	Os05g0279400	EBR1
SG0018329	5#1	chr05	Os05g0280200	rgp2
SG0018430	5#1	chr05	Os05g0295800	OsGLYI-8
SG0018454	5#1	chr05	Os05g0298700	XYH
SG0018472	5#1	chr05	Os05g0302300	JMJ704
SG0018916	5#6	chr05	Os05g0375400	OsEGL1
SG0019272	5#4	chr05	Os05g0436400	OsSPP2
SG0019285	5#4	chr05	Os05g0438600	OscFBP2
SG0020394	5#2	chr05	Os05g0595100	OsUGE1
SG0020396	5#2	chr05	Os05g0595300	NRR|CRCT
SG0020397	5#2	chr05	Os05g0595400	OsNDPK3
SG0020408	5#2	chr05	Os05g0597000	OsMUTE
SG0020409	5#2	chr05	Os05g0597100	OsHDT1|HDT701
SG0020961	6#1	chr06	Os06g0174300	OsSrx
SG0020978	6#1	chr06	Os06g0176700	OsHSL1
SG0020992	6#1	chr06	Os06g0178900	OVP2
SG0021011	6#1	chr06	Os06g0181300	AID1
SG0021014	6#1	chr06	Os06g0181700	OsERF2
SG0021134	6#4	chr06	Os06g0199500	OsHAL3
SG0021136	6#4	chr06	Os06g0199800	OsGPCR
SG0021165	6#3	chr06	Os06g0205100	OsC1
SG0021181	6#3	chr06	Os06g0207700	OsCNGC13
SG0021182	6#3	chr06	Os06g0208100	Roc8
SG0021185	6#3	chr06	Os06g0208700	ORF1
SG0021186	6#3	chr06	Os06g0208800	ORF2
SG0021187	6#3	chr06	Os06g0209100	ORF3
SG0021188	6#3	chr06	Os06g0209300	ORF5
SG0023252	6#2	chr06	Os06g0667200	OsMADS30
SG0023263	6#2	chr06	Os06g0669400	OsFtsH2
SG0023267	6#2	chr06	Os06g0670000	OsABA3|OsMoCo
SG0023269	6#2	chr06	Os06g0670300	OsMPH1|OsMYB45
SG0024099	7#1	chr07	Os07g0152900	GLO3
SG0024106	7#1	chr07	Os07g0153600	prog1
SG0024108	7#1	chr07	Os07g0154100	OsNCED4
SG0024118	7#1	chr07	Os07g0155600	OsEIN2
SG0024146	7#1	chr07	Os07g0160100	OsYABBY1
SG0024206	7#2	chr07	Os07g0168800	ZFP177
SG0024213	7#2	chr07	Os07g0169700	OsGA20ox3
SG0024261	7#2	chr07	Os07g0176600	OsNek3
SG0024365	7#3	chr07	Os07g0191200	OsA2
SG0024369	7#3	chr07	Os07g0191600	STR2
SG0024389	7#3	chr07	Os07g0194100	OsSnRK1A2
SG0024499	7#4	chr07	Os07g0211400	OsKAPP
SG0024500	7#4	chr07	Os07g0211500	Rc|qSD7-1|qPC7
SG0024519	7#4	chr07	Os07g0214100	RAG1
SG0024520	7#4	chr07	Os07g0214300	RAG2
SG0026768	7#5	chr07	Os07g0668500	Gnk2RLK-6
SG0026769	7#5	chr07	Os07g0668600	OsGZF1
SG0026775	7#5	chr07	Os07g0669200	OsObgC1
SG0026778	7#5	chr07	Os07g0669500	FZP|BFL1|SGDP7
SG0026781	7#5	chr07	Os07g0669800	OsCW-ZF7|WG7
SG0027063	8#2	chr08	Os08g0115800	OsSWN2
SG0027069	8#2	chr08	Os08g0117000	PSS1
SG0027079	8#2	chr08	Os08g0118000	OsAHL1|AHL1
SG0027089	8#2	chr08	Os08g0120000	RPS14|OsSDH2-1
SG0029290	8#1	chr08	Os08g0479400	OsZHD2
SG0029316	8#1	chr08	Os08g0484600	SnRK1B|OsK4|OsSnRK1D
SG0029323	8#1	chr08	Os08g0485500	AL8|RAE2|GAD1
SG0029349	8#1	chr08	Os08g0490100	OsDof25
SG0029366	8#1	chr08	Os08g0492100	OsRBGD3
SG0029368	8#1	chr08	Os08g0492500	OsRHP1
SG0029378	8#1	chr08	Os08g0494100	OsMADS62
SG0029387	8#1	chr08	Os08g0495800	OsAkaGal|Osh69
SG0029393	8#1	chr08	Os08g0496500	OsHAP5D
SG0029397	8#1	chr08	Os08g0496800	RAFTIN1
SG0029404	8#1	chr08	Os08g0497600	SRWD1
SG0029407	8#1	chr08	Os08g0498100	OsOMT26|ROMT-15|ROMT15
SG0029413	8#1	chr08	Os08g0499300	OsWRKY30
SG0029421	8#1	chr08	Os08g0500000	CSN6
SG0029422	8#1	chr08	Os08g0500100	OsPEX5
SG0029427	8#1	chr08	Os08g0500700	hsp82A
SG0029433	8#1	chr08	Os08g0501500	OsWAK74
SG0029436	8#1	chr08	Os08g0502000	OsELP3|OsEDM2L
SG0029447	8#1	chr08	Os08g0503800	RCN11
SG0029453	8#1	chr08	Os08g0504700	OsDOG|OsSAP11
SG0029469	8#1	chr08	Os08g0506700	OsFBH1
SG0029480	8#1	chr08	Os08g0508800	OsHI-LOX|OsLOX9
SG0029485	8#1	chr08	Os08g0509600	IPA1
SG0029496	8#1	chr08	Os08g0511200	OsCUC3
SG0029508	8#1	chr08	Os08g0512600	CDKB2;1|cdc2Os3|CDKB2
SG0029536	8#1	chr08	Os08g0516900	SKIN2
SG0029539	8#1	chr08	Os08g0517300	ZOS8-11
SG0029545	8#1	chr08	Os08g0518100	OsMAP
SG0029548	8#1	chr08	Os08g0518800	OsGH
SG0031133	9#1	chr09	Os09g0396900	OsVIT2
SG0031151	9#1	chr09	Os09g0400400	OsCAD8D
SG0032101	9#3	chr09	Os09g0545300	SAUR39
SG0032109	9#3	chr09	Os09g0546100	OsSAUR45
SG0032123	9#3	chr09	Os09g0547500	OsLDC-like1
SG0034593	10#1	chr10	Os10g0563600	OsMSRA4.1
SG0034594	10#1	chr10	Os10g0563700	OsNDPK4
SG0034596	10#1	chr10	Os10g0563900	CYCU4;1|OsCYCP4;1
SG0034602	10#1	chr10	Os10g0564500	SAPK3|REK
SG0034603	10#1	chr10	Os10g0564800	OsCBL1
SG0034604	10#1	chr10	Os10g0564900	CK2beta1
SG0034609	10#1	chr10	Os10g0565600	OsHUB2|FRRP1
SG0034618	10#1	chr10	Os10g0567100	OsCAO2
SG0034620	10#1	chr10	Os10g0567400	OsCAO1|PGL
SG0034789	11#1	chr11	Os11g0113700	OsCIPK15
SG0037775	12#3	chr12	Os12g0125000	OsMYB60
SG0037788	12#3	chr12	Os12g0126100	OsGELP115
SG0037958	12#1	chr12	Os12g0152000	RCN3
SG0037962	12#1	chr12	Os12g0152500	MIL2
SG0037966	12#1	chr12	Os12g0152900	OsTGA912
SG0037991	12#1	chr12	Os12g0156200	osZIP-2b
SG0040076	12#2	chr12	Os12g0601400	OsIAA3
SG0040097	12#2	chr12	Os12g0605400	OsUEV1B

## Sheet: Table S6
Table S6 Structural variations between each pair of weedy and cultivated accessions in agronomy-related genes
Gene ID	Pair1	Pair2	Pair3	Pair4	Pair5	Pair6	Pair7	Pair8	Pair9	Pair10
	IRGSP vs 18WR-118	IRGSP vs YCW03	IRGSP vs 13-65	IRGSP vs WR04-6	N22 vs 18XHB-49	N22 vs PI653439	NJ11 vs CX20	IR64 vs 18XHB-57	IRGC52339 vs 18XHB-83	Tetep vs PI653432
Rc	24bp,Deletion,low,IRGSPv2_chr07.775.intron2;14bp,Deletion,high*,IRGSPv2_chr07.775.exon6	18bp,Deletion,low,IRGSPv2_chr07.775.intron2;14bp,Deletion,high,IRGSPv2_chr07.775.exon6	14bp,Deletion,high,IRGSPv2_chr07.775.exon6	22bp,Deletion,low,IRGSPv2_chr07.775.intron2;14bp,Deletion,high,IRGSPv2_chr07.775.exon6	2bp,Deletion,low,N22_Chr7.775.intron2	39bp,Insertion,low,2k upstream;2bp,Insertion,low,2k upstream;2bp,Insertion,low,N22_Chr7.775.intron2;2bp,Deletion,low,N22_Chr7.775.intron2;6bp,Deletion,low,2k downstream	34bp,Insertion,low,NJ11_Chr7.767.intron1;6bp,Insertion,high,NJ11_Chr7.767.exon8;24bp,Insertion,low,2k downstream;6bp,Insertion,low,2k downstream;12106bp,Insertion,low,2k downstream;6bp,Deletion,low,NJ11_Chr7.767.intron2;14bp,Deletion,high,NJ11_Chr7.767.exon6;12bp,Deletion,high,NJ11_Chr7.767.exon8	34bp,Insertion,low,IR64_Chr7.762.intron1;6bp,Insertion,high,IR64_Chr7.762.exon8;24bp,Insertion,low,2k downstream;6bp,Insertion,low,2k downstream;12194bp,Insertion,low,2k downstream;6bp,Deletion,low,IR64_Chr7.762.intron2;14bp,Deletion,high,IR64_Chr7.762.exon6;12bp,Deletion,high,IR64_Chr7.762.exon8	34bp,Insertion,low,IRGC52339_Chr7.758.intron1;6bp,Insertion,high,IRGC52339_Chr7.758.exon8;24bp,Insertion,low,2k downstream;6bp,Insertion,low,2k downstream;69bp,Deletion,low,2k upstream;6bp,Deletion,low,IRGC52339_Chr7.758.intron2;14bp,Deletion,high,IRGC52339_Chr7.758.exon6;12bp,Deletion,high,IRGC52339_Chr7.758.exon8	34bp,Insertion,low,Tetep_chr07.836.intron1;6bp,Insertion,high,Tetep_chr07.836.exon8;24bp,Insertion,low,2k downstream;6bp,Insertion,low,2k downstream;12207bp,Insertion,low,2k downstream;6bp,Deletion,low,Tetep_chr07.836.intron2;14bp,Deletion,high,Tetep_chr07.836.exon6;12bp,Deletion,high,Tetep_chr07.836.exon8;2bp,Deletion,low,2k downstream
OsC1	982bp,Insertion,high,IRGSPv2_chr06.742.exon3_IRGSPv2_chr06.742.exon2_IRGSPv2_chr06.742.intron2	2bp,Insertion,high,IRGSPv2_chr06.742.exon3;4bp,Insertion,low,2k downstream;3bp,Deletion,high,IRGSPv2_chr06.742.exon2	982bp,Insertion,high,IRGSPv2_chr06.742.exon3_IRGSPv2_chr06.742.exon2_IRGSPv2_chr06.742.intron2	2bp,Insertion,high,IRGSPv2_chr06.742.exon3;4bp,Insertion,low,2k downstream;3bp,Deletion,high,IRGSPv2_chr06.742.exon2				3bp,Deletion,low,2k downstream	16bp,Insertion,low,2k upstream;5bp,Insertion,low,2k upstream;8bp,Insertion,low,2k downstream;9bp,Insertion,low,2k downstream;2bp,Deletion,low,2k upstream;10bp,Deletion,low,IRGC52339_Chr6.732.intron2
Sdr4						3bp,Insertion,low,2k upstream;3bp,Insertion,high,N22_Chr7.2441.exon2;5bp,Deletion,low,2k upstream		2bp,Insertion,low,2k downstream		2bp,Insertion,low,2k upstream;3bp,Insertion,high,Tetep_chr07.2544.exon1;5bp,Deletion,low,2k upstream;3bp,Deletion,high,Tetep_chr07.2544.exon1;2bp,Deletion,low,2k downstream
An-1					2bp,Insertion,low,N22_Chr4.1346.intron6;3bp,Deletion,low,2k downstream	2bp,Insertion,low,N22_Chr4.1346.intron6		3bp,Insertion,low,2k downstream;2bp,Insertion,low,2k upstream;8bp,Insertion,low,2k upstream;2bp,Deletion,low,IR64_Chr4.1296.intron3;3bp,Deletion,high,IR64_Chr4.1296.exon1;5bp,Deletion,low,2k upstream
LABA1					2bp,Insertion,low,2k upstream;3bp,Deletion,low,2k upstream	3bp,Insertion,low,2k upstream;3bp,Deletion,low,2k upstream			2bp,Deletion,low,2k upstream
GAD1					2bp,Insertion,low,2k upstream	2bp,Insertion,low,2k upstream;2bp,Insertion,low,2k downstream;10bp,Insertion,low,2k downstream;3bp,Deletion,low,2k upstream;4bp,Deletion,low,N22_Chr8.2411.intron2;17bp,Deletion,low,2k downstream;3bp,Deletion,low,2k downstream;48bp,Deletion,low,2k downstream			2bp,Deletion,low,2k downstream
Chalk5		3bp,Deletion,low,2k upstream			3bp,Insertion,low,2k downstream;2bp,Insertion,low,2k downstream;4bp,Insertion,low,N22_Chr5.409.intron2;2bp,Insertion,low,N22_Chr5.409.intron2;6bp,Deletion,low,2k downstream;2bp,Deletion,low,2k downstream;2bp,Deletion,low,2k downstream;3bp,Deletion,low,N22_Chr5.409.intron2;5bp,Deletion,low,N22_Chr5.409.intron1		20bp,Insertion,low,2k downstream;11bp,Deletion,low,2k upstream	2bp,Insertion,low,IR64_Chr5.416.intron2;11bp,Deletion,low,2k upstream
Waxy	2bp,Deletion,low,2k upstream	2bp,Insertion,low,2k upstream		2bp,Insertion,low,2k upstream	4bp,Insertion,low,2k upstream;8bp,Deletion,low,2k upstream;2bp,Deletion,low,N22_Chr6.214.intron9;8bp,Deletion,low,N22_Chr6.214.intron12;2bp,Deletion,low,2k downstream;8bp,Deletion,low,2k downstream	2bp,Insertion,low,2k upstream;4bp,Insertion,low,2k upstream;4bp,Deletion,low,2k upstream;8bp,Deletion,low,N22_Chr6.214.intron12;2bp,Deletion,low,2k downstream		14bp,Insertion,low,2k upstream;2bp,Insertion,low,2k upstream;16bp,Deletion,low,IR64_Chr6.287.intron1;2bp,Deletion,low,2k downstream;20bp,Deletion,low,2k downstream		5bp,Insertion,low,2k downstream;2bp,Insertion,low,2k downstream;3bp,Insertion,low,2k downstream;25bp,Insertion,low,2k downstream;2bp,Insertion,low,2k downstream;6bp,Deletion,low,2k upstream;4bp,Deletion,low,2k upstream;2bp,Deletion,low,2k upstream
Prog1										4bp,Insertion,low,2k downstream;6893bp,Deletion,low,2k downstream
TAC1						20bp,Insertion,low,2k downstream;4bp,Insertion,low,N22_Chr9.2076.intron3;2bp,Insertion,low,2k upstream;6bp,Deletion,low,2k downstream;4bp,Deletion,low,N22_Chr9.2076.intron9;12bp,Deletion,low,N22_Chr9.2076.intron2;3bp,Deletion,low,N22_Chr9.2076.intron2			6bp,Insertion,low,2k downstream;4bp,Insertion,low,IRGC52339_Chr9.2087.intron7;12bp,Insertion,high,IRGC52339_Chr9.2087.exon1;3bp,Insertion,high,IRGC52339_Chr9.2087.exon1;20bp,Deletion,low,2k downstream;4bp,Deletion,low,IRGC52339_Chr9.2087.intron1
sh4		3bp,Deletion,low,2k upstream	3bp,Deletion,low,2k upstream	3bp,Deletion,low,2k upstream;515bp,Deletion,low,IRGSPv2_chr04.3572.intron1	2bp,Insertion,high,N22_Chr4.3482.exon1;2bp,Insertion,low,2k upstream	2bp,Insertion,low,2k downstream;2bp,Insertion,high,N22_Chr4.3482.exon1;2bp,Insertion,low,2k upstream			2bp,Insertion,low,2k upstream
SHAT1					5bp,Insertion,low,2k upstream;2bp,Insertion,low,2k upstream;4bp,Insertion,low,N22_Chr4.3314.intron2;2bp,Insertion,low,2k downstream;4bp,Deletion,low,2k upstream;12bp,Deletion,high,N22_Chr4.3314.exon1;30bp,Deletion,low,N22_Chr4.3314.intron1;3bp,Deletion,low,N22_Chr4.3314.intron2	5bp,Insertion,low,2k upstream;2bp,Insertion,low,2k upstream;4bp,Insertion,low,N22_Chr4.3314.intron2;2bp,Insertion,low,2k downstream;4bp,Deletion,low,2k upstream;12bp,Deletion,high,N22_Chr4.3314.exon1;28bp,Deletion,low,N22_Chr4.3314.intron1;3bp,Deletion,low,N22_Chr4.3314.intron2		4bp,Deletion,low,IR64_Chr4.3337.intron1	146bp,Deletion,high,IRGC52339_Chr4.3423.exon6
qSH1	3bp,Deletion,low,2k downstream	2bp,Insertion,low,2k downstream	3bp,Insertion,low,2k downstream	3bp,Insertion,low,2k downstream					2bp,Insertion,low,2k downstream;4bp,Deletion,low,2k upstream	4bp,Insertion,low,2k upstream;2bp,Deletion,low,2k downstream
SSH1					4bp,Insertion,low,2k upstream;14bp,Deletion,low,2k upstream;8bp,Deletion,low,N22_Chr7.897.intron4	4bp,Insertion,low,2k upstream;14bp,Deletion,low,2k upstream;8bp,Deletion,low,N22_Chr7.897.intron4			13bp,Insertion,low,2k upstream;12bp,Deletion,low,2k upstream
SH5	20bp,Deletion,low,2k upstream	20bp,Deletion,low,2k upstream	20bp,Deletion,low,2k upstream	20bp,Deletion,low,2k upstream				7bp,Deletion,low,IR64_Chr5.2301.intron2		4bp,Deletion,low,Tetep_chr05.3009.intron2
GRF4	4bp,Deletion,low,IRGSPv2_chr02.3140.intron2	3bp,Insertion,low,IRGSPv2_chr02.3140.intron2;14bp,Deletion,low,2k upstream	3bp,Insertion,low,IRGSPv2_chr02.3140.intron2;2bp,Insertion,low,2k upstream;2bp,Deletion,low,2k upstream	5bp,Insertion,low,IRGSPv2_chr02.3140.intron2;16bp,Deletion,low,2k upstream	4bp,Insertion,low,N22_Chr2.3212.intron2;2bp,Insertion,low,2k upstream;2bp,Insertion,low,2k upstream	3bp,Insertion,low,N22_Chr2.3212.intron2;2bp,Insertion,low,2k upstream;8bp,Insertion,low,2k upstream			2bp,Insertion,low,2k upstream;5bp,Deletion,low,IRGC52339_Chr2.3171.intron1	3bp,Insertion,low,Tetep_chr02.4039.intron2;3bp,Deletion,low,Tetep_chr02.4039.intron2;26bp,Deletion,low,2k upstream
NRT1.1B					2bp,Insertion,low,2k downstream;24bp,Insertion,low,2k downstream;6bp,Insertion,low,N22_Chr10.2280.intron1;12bp,Insertion,low,N22_Chr10.2280.intron1;5bp,Insertion,low,2k upstream;24bp,Deletion,low,2k downstream;7bp,Deletion,low,2k downstream;13bp,Deletion,low,N22_Chr10.2280.intron1;10bp,Deletion,low,N22_Chr10.2280.intron1;4bp,Deletion,low,N22_Chr10.2280.intron1;7bp,Deletion,low,N22_Chr10.2280.intr…	2bp,Insertion,low,2k downstream		6bp,Deletion,low,2k downstream;2bp,Deletion,low,2k upstream		34bp,Deletion,low,2k upstream
IPA1	3bp,Insertion,low,IRGSPv2_chr08.2534.intron1;2bp,Insertion,low,2k upstream	2bp,Insertion,low,2k upstream	2bp,Insertion,low,2k upstream		6bp,Insertion,low,N22_Chr8.2571.intron2;13bp,Insertion,high,N22_Chr8.2571.exon2_N22_Chr8.2571.intron1;12bp,Deletion,low,2k downstream;30bp,Deletion,low,2k downstream;6bp,Deletion,low,2k upstream;2bp,Deletion,low,2k upstream;3bp,Deletion,low,2k upstream;11bp,Deletion,low,2k upstream	13bp,Insertion,high,N22_Chr8.2571.exon2_N22_Chr8.2571.intron1;7bp,Insertion,low,N22_Chr8.2571.intron1;3bp,Insertion,low,N22_Chr8.2571.intron1;2bp,Insertion,low,N22_Chr8.2571.intron1;2bp,Deletion,low,2k downstream;12bp,Deletion,low,2k downstream;30bp,Deletion,low,2k downstream;4bp,Deletion,low,2k upstream;4bp,Deletion,low,2k upstream;2bp,Deletion,low,2k upstream;3bp,Deletion,low,2k upstream			2bp,Insertion,low,2k downstream;6bp,Insertion,low,IRGC52339_Chr8.2508.intron1;4bp,Insertion,high,IRGC52339_Chr8.2508.exon1;7bp,Deletion,low,2k upstream;3bp,Deletion,low,2k upstream;2bp,Deletion,low,2k upstream;2bp,Deletion,low,2k upstream;11bp,Deletion,low,2k upstream	7bp,Insertion,low,2k upstream;3bp,Insertion,low,2k upstream;2bp,Insertion,low,2k upstream;2bp,Insertion,low,2k upstream;11bp,Insertion,low,2k upstream;8bp,Deletion,low,2k downstream
Bh4	2bp,Deletion,low,2k upstream		2bp,Deletion,low,2k upstream	2bp,Deletion,low,2k upstream;22bp,Deletion,high,IRGSPv2_chr04.2141.exon3	2bp,Insertion,low,2k upstream;10bp,Deletion,low,2k upstream	4bp,Deletion,low,2k upstream;3bp,Deletion,low,2k upstream;3bp,Deletion,low,2k upstream;70bp,Deletion,low,N22_Chr4.2027.intron2;22bp,Deletion,high,N22_Chr4.2027.exon3;19bp,Deletion,low,2k downstream		10bp,Insertion,low,2k upstream;2bp,Insertion,low,2k upstream;2bp,Insertion,low,2k upstream;46bp,Deletion,low,2k upstream;2bp,Deletion,low,2k upstream	12bp,Deletion,low,2k upstream	5bp,Deletion,low,2k upstream
sd1					15bp,Insertion,low,N22_Chr1.4342.intron2;2bp,Insertion,low,N22_Chr1.4342.intron2;2bp,Deletion,low,2k upstream;6bp,Deletion,low,N22_Chr1.4342.intron2;12bp,Deletion,low,N22_Chr1.4342.intron2;2bp,Deletion,low,N22_Chr1.4342.intron2;2bp,Deletion,low,N22_Chr1.4342.intron2;2bp,Deletion,low,N22_Chr1.4342.intron2;2bp,Deletion,low,2k downstream;141bp,Deletion,low,2k downstream	2bp,Insertion,low,2k upstream;2bp,Insertion,low,N22_Chr1.4342.intron2;3bp,Insertion,low,N22_Chr1.4342.intron2;2bp,Deletion,low,N22_Chr1.4342.intron2;4bp,Deletion,low,2k downstream		29bp,Insertion,low,2k upstream;9bp,Insertion,low,2k upstream;2bp,Insertion,low,2k upstream;2bp,Insertion,low,2k upstream;11bp,Insertion,low,2k downstream;22bp,Deletion,low,IR64_Chr1.4470.intron2;2bp,Deletion,low,IR64_Chr1.4470.intron2	2bp,Insertion,low,2k upstream	4bp,Insertion,low,Tetep_chr01.3740.intron2;2bp,Insertion,low,Tetep_chr01.3740.intron2;2bp,Insertion,low,Tetep_chr01.3740.intron2;9bp,Insertion,low,Tetep_chr01.3740.intron2;2bp,Insertion,low,Tetep_chr01.3740.intron2;7bp,Insertion,low,2k downstream;2bp,Insertion,low,2k downstream;2bp,Deletion,low,2k upstream;1247bp,Deletion,low,2k upstream
*high, amino acid changes;
low, no amino acid change.
